# Supplementary material for: A possibilistic framework for constraint-based metabolic flux analysis
Source: BMC Syst Biol. 2009 Jul 31;3:79. doi: 10.1186/1752-0509-3-79 (PMC2736929; doi:10.1186/1752-0509-3-79)
Supplement: Additional file 1 — Realistic example. Additional material related with the experimental case study with C. glutamicum. This includes a list of reactions and metabolites, the stoichiometric matrix and measurements data. Numerical results of the four examples described in the article are also included. [file 1752-0509-3-79-S1.xls]

## Sheet: Reactions
	Glucose Phosphotransferase System	Irreversible?
	1. X_GLC + PEP -> GLC6P + PYR	1
	Storage Compounds; Trehalose
	2. 2 GLC6P + ATP <> TREHAL + ADP	0
	EMP Pathway
	3. GLC6P <> FRU6P	0
	4. FRU6P + ATP -> 2 GAP + ADP	1
	5. GAP + ADP + NAD <> NADH + G3P + ATP	0
	6. G3P <> PEP + H2O	0
	7. PEP + ADP -> ATP + PYR	1
	8. PYR + NADH <> LAC + NAD	0
	Carboxylation reaction
	9. PEP + CO2 -> OAA	1
	TCA Cycle
	10. PYR + COA + NAD -> ACCOA + CO2 + NADH	1
	11. ACCOA + OAA + H2O + NADP <> AKG + COA + NADPH + CO2	0
	12. AKG + COA + NAD -> SUCCOA + CO2 + NADH	1
	13. SUCCOA + ADP <> SUC + COA + ATP	0
	14. SUC + H2O + FAD +NAD <> FADH + OAA + NADH	0
	Acetate Production or Consumption
	15. ACCOA + ADP <> AC + COA + ATP	0
	Glutamate, Glutamine, Alanine, and Valine Production
	16. NH3 + AKG + NADPH <> GLUT + H2O + NADP	0
	17. GLUT + NH3 + ATP -> GLUM + ADP	1
	18. PYR + GLUT -> ALA + AKG	1
	19. 2 PYR + NADPH + GLUT -> VAL + CO2 + H2O + NADP + AKG	1
	Pentose Phosphate Pathway
	20. GLC6P + H2O + 2 NADP -> RIBU5P + CO2 + 2 NADPH	1
	21. RIBU5P <> RIB5P	0
	22. RIBU5P <> XYL5P	0
	23. XYL5P + RIB5P <> SED7P + GAP	0
	24. SED7P + GAP <> FRU6P + E4P	0
	25. XYL5P + E4P <> FRU6P + GAP	0
	Oxidative Phosphorylation
	26. 2 NADH + O2 + 4 ADP -> 2 H2O + 4 ATP + 2 NAD	1
	27. 2 FADH + O2 + 2 ADP -> 2 H2O + 2 ATP + 2 FAD	1
	Asparate Amino Acid Family
	28. OAA + GLUT <> ASP + AKG	0
	29. ASP + PYR + 2 NADPH + ATP -> AKP + 2 NADP + ADP + H2O	1
	30. AKP + SUCCOA + H2O + GLUT -> MDAP + COA + AKG + SUC	1
	31. MDAP -> LYSI + CO2	1
	ATP Dissipation
	32. ATP -> ADP	1
	Biomass Synthesis
	33. 30 PYR + 21 GLC6P + 7 FRU6P + 150 G3P + 52 PEP + 13 GAP + 332 ACCOA + 126 RIB5P + 80 ASP + 33 LYSI + 446 GLUT + 25 GLUM + 54 ALA + 40 VAL + 100 NADPH + 3000 ATP -> 1000 BIOMAS + 143 CO2 + 100 NADP + 332 COA + 364 AKG + 3000 ADP	1
	External metabolites
	34. X_O2 -> O2	1
	35. X_NH3 -> NH3	1
	36. BIOMASS -> X_BIOMASS	1
	37. LYSI -> X_LYSI	1
	38. TREHAL -> X_TREHAL	1
	39. CO2 -> X_CO2	1
	40. H2O -> X_H2O	1

## Sheet: Metabol
	Abbreviation	Steady-state	Metabolite	Abbreviation	Steady-state	Metabolite
	ADP	Yes	Adenosine diphosphate	BIOMASS	No	Biomass
	AKG	Yes	Kalpha-etoglutaric acid	CO2	No	Carbon dioxide
	AKP	Yes	2-Amino-6-ketopimelate	GLC	No	Glucose
	ALA	Yes	Alanine	H2O	No	Water
	ASP	Yes	Aspirate	LYSI	No	Lysine
	ATP	Yes	Adenosine triphosphate	NH3	No	Ammonia
	E4P	Yes	Erythrose­-4-phosphate	TREHAL	No	Trehalose
	FAD	Yes	Flavin adenine dinucleotide (oxidized)
	FADH	Yes	Flavin adenine dinucleotide (reduced)	7	External met.
	FRU6P	Yes	Fructose-6-phosphate
	G3P	Yes	3-Phosphoglycerate	Ac		Acetate
	GAP	Yes	Glyceraldehydes-3-phosphate	LAC		Lactate
	GLC6P	Yes	Glucose-6-phosphate
	GLUM	Yes	Glutamine	2	External met. with zero flux
	GLUT	Yes	Glutamate
	MDAP	Yes	Meso-Diaminopimelate
	NAD	Yes	Nicotinamide adenine dinucleotide (oxidized)
	NADH	Yes	Nicotinamide adenine dinucleotide (reduced)
	NADP	Yes	Nicotinamide adenine dinucleotide phosphate (oxidized)
	NADPH	Yes	Nicotinamide adenine dinucleotide phosphate (reduced)
	OAA	Yes	Oxalate
	PEP	Yes	Phosphoenolpyruvate
	PYR	Yes	Pyruvate
	RIB5P	Yes	Ribose-5-phosphate
	RIBU5P	Yes	Ribulose-5-phosphate
	SED7P	Yes	Sedoheptulose-7-phosphate
	SUC	Yes	Succinate
	SUCCOA	Yes	Succinyl coenzyme A
	VAL	Yes	Valine
	XYL5P	Yes	Xylulose-5-phosphate
	ACCOA	Yes	Acetyl coenzyme A
	COA	Yes
	32	Metabolites

## Sheet: Stoic Matrix
	GLU																																	O2	NH3	BIO	LYS	TRE	CO2	H2O
reversib	1	0	0	1	0	0	1	0	1	1	0	1	0	0	0	0	1	1	1	1	0	0	0	0	0	1	1	0	1	1	1	1	1	1	1	1	1	1	1	1
	1	2	3	4	5	6	7	8	9	10	11	12	13	14	15	16	17	18	19	20	21	22	23	24	25	26	27	28	29	30	31	32	33	34	35	36	37	38	39	40
AC	0	0	0	0	0	0	0	0	0	0	0	0	0	0	1	0	0	0	0	0	0	0	0	0	0	0	0	0	0	0	0	0	0	0	0	0	0	0	0	0
ACCOA	0	0	0	0	0	0	0	0	0	1	-1	0	0	0	-1	0	0	0	0	0	0	0	0	0	0	0	0	0	0	0	0	0	-332	0	0	0	0	0	0	0	Redundant met.
ADP	0	1	0	1	-1	0	-1	0	0	0	0	0	-1	0	-1	0	1	0	0	0	0	0	0	0	0	-4	-2	0	1	0	0	1	3000	0	0	0	0	0	0	0	Redundant met.
AKP	0	0	0	0	0	0	0	0	0	0	0	0	0	0	0	0	0	0	0	0	0	0	0	0	0	0	0	0	1	-1	0	0	0	0	0	0	0	0	0	0
AKG	0	0	0	0	0	0	0	0	0	0	1	-1	0	0	0	-1	0	1	1	0	0	0	0	0	0	0	0	1	0	1	0	0	364	0	0	0	0	0	0	0
ALA	0	0	0	0	0	0	0	0	0	0	0	0	0	0	0	0	0	1	0	0	0	0	0	0	0	0	0	0	0	0	0	0	-54	0	0	0	0	0	0	0
ASP	0	0	0	0	0	0	0	0	0	0	0	0	0	0	0	0	0	0	0	0	0	0	0	0	0	0	0	1	-1	0	0	0	-80	0	0	0	0	0	0	0
ATP	0	-1	0	-1	1	0	1	0	0	0	0	0	1	0	1	0	-1	0	0	0	0	0	0	0	0	4	2	0	-1	0	0	-1	-3000	0	0	0	0	0	0	0
BIOMASS	0	0	0	0	0	0	0	0	0	0	0	0	0	0	0	0	0	0	0	0	0	0	0	0	0	0	0	0	0	0	0	0	1000	0	0	-1	0	0	0	0
CO2	0	0	0	0	0	0	0	0	-1	1	1	1	0	0	0	0	0	0	1	1	0	0	0	0	0	0	0	0	0	0	1	0	143	0	0	0	0	0	-1	0
COA	0	0	0	0	0	0	0	0	0	-1	1	-1	1	0	1	0	0	0	0	0	0	0	0	0	0	0	0	0	0	1	0	0	332	0	0	0	0	0	0	0
E4P	0	0	0	0	0	0	0	0	0	0	0	0	0	0	0	0	0	0	0	0	0	0	0	1	-1	0	0	0	0	0	0	0	0	0	0	0	0	0	0	0
FAD	0	0	0	0	0	0	0	0	0	0	0	0	0	-1	0	0	0	0	0	0	0	0	0	0	0	0	2	0	0	0	0	0	0	0	0	0	0	0	0	0	Redundant met.
FADH	0	0	0	0	0	0	0	0	0	0	0	0	0	1	0	0	0	0	0	0	0	0	0	0	0	0	-2	0	0	0	0	0	0	0	0	0	0	0	0	0
FRU6P	0	0	1	-1	0	0	0	0	0	0	0	0	0	0	0	0	0	0	0	0	0	0	0	1	1	0	0	0	0	0	0	0	-7	0	0	0	0	0	0	0
G3P	0	0	0	0	1	-1	0	0	0	0	0	0	0	0	0	0	0	0	0	0	0	0	0	0	0	0	0	0	0	0	0	0	-150	0	0	0	0	0	0	0
GAP	0	0	0	2	-1	0	0	0	0	0	0	0	0	0	0	0	0	0	0	0	0	0	1	-1	1	0	0	0	0	0	0	0	-13	0	0	0	0	0	0	0
GLC6P	1	-2	-1	0	0	0	0	0	0	0	0	0	0	0	0	0	0	0	0	-1	0	0	0	0	0	0	0	0	0	0	0	0	-21	0	0	0	0	0	0	0
GLUM	0	0	0	0	0	0	0	0	0	0	0	0	0	0	0	0	1	0	0	0	0	0	0	0	0	0	0	0	0	0	0	0	-25	0	0	0	0	0	0	0
GLUT	0	0	0	0	0	0	0	0	0	0	0	0	0	0	0	1	-1	-1	-1	0	0	0	0	0	0	0	0	-1	0	-1	0	0	-446	0	0	0	0	0	0	0
H2O	0	0	0	0	0	1	0	0	0	0	-1	0	0	-1	0	1	0	0	1	-1	0	0	0	0	0	2	2	0	1	-1	0	0	0	0	0	0	0	0	0	-1
LAC	0	0	0	0	0	0	0	1	0	0	0	0	0	0	0	0	0	0	0	0	0	0	0	0	0	0	0	0	0	0	0	0	0	0	0	0	0	0	0	0
LYSI	0	0	0	0	0	0	0	0	0	0	0	0	0	0	0	0	0	0	0	0	0	0	0	0	0	0	0	0	0	0	1	0	-33	0	0	0	-1	0	0	0
MDAP	0	0	0	0	0	0	0	0	0	0	0	0	0	0	0	0	0	0	0	0	0	0	0	0	0	0	0	0	0	1	-1	0	0	0	0	0	0	0	0	0
NAD	0	0	0	0	-1	0	0	1	0	-1	0	-1	0	-1	0	0	0	0	0	0	0	0	0	0	0	2	0	0	0	0	0	0	0	0	0	0	0	0	0	0	Redundant met.
NADH	0	0	0	0	1	0	0	-1	0	1	0	1	0	1	0	0	0	0	0	0	0	0	0	0	0	-2	0	0	0	0	0	0	0	0	0	0	0	0	0	0
NADP	0	0	0	0	0	0	0	0	0	0	-1	0	0	0	0	1	0	0	1	-2	0	0	0	0	0	0	0	0	2	0	0	0	100	0	0	0	0	0	0	0	Redundant met.
NADPH	0	0	0	0	0	0	0	0	0	0	1	0	0	0	0	-1	0	0	-1	2	0	0	0	0	0	0	0	0	-2	0	0	0	-100	0	0	0	0	0	0	0
NH3	0	0	0	0	0	0	0	0	0	0	0	0	0	0	0	-1	-1	0	0	0	0	0	0	0	0	0	0	0	0	0	0	0	0	0	1	0	0	0	0	0
O2	0	0	0	0	0	0	0	0	0	0	0	0	0	0	0	0	0	0	0	0	0	0	0	0	0	-1	-1	0	0	0	0	0	0	1	0	0	0	0	0	0
OAA	0	0	0	0	0	0	0	0	1	0	-1	0	0	1	0	0	0	0	0	0	0	0	0	0	0	0	0	-1	0	0	0	0	0	0	0	0	0	0	0	0
PEP	-1	0	0	0	0	1	-1	0	-1	0	0	0	0	0	0	0	0	0	0	0	0	0	0	0	0	0	0	0	0	0	0	0	-52	0	0	0	0	0	0	0
PYR	1	0	0	0	0	0	1	-1	0	-1	0	0	0	0	0	0	0	-1	-2	0	0	0	0	0	0	0	0	0	-1	0	0	0	-30	0	0	0	0	0	0	0
RIB5P	0	0	0	0	0	0	0	0	0	0	0	0	0	0	0	0	0	0	0	0	1	0	-1	0	0	0	0	0	0	0	0	0	-126	0	0	0	0	0	0	0
RIBU5P	0	0	0	0	0	0	0	0	0	0	0	0	0	0	0	0	0	0	0	1	-1	-1	0	0	0	0	0	0	0	0	0	0	0	0	0	0	0	0	0	0
SED7P	0	0	0	0	0	0	0	0	0	0	0	0	0	0	0	0	0	0	0	0	0	0	1	-1	0	0	0	0	0	0	0	0	0	0	0	0	0	0	0	0
SUC	0	0	0	0	0	0	0	0	0	0	0	0	1	-1	0	0	0	0	0	0	0	0	0	0	0	0	0	0	0	1	0	0	0	0	0	0	0	0	0	0
SUCCOA	0	0	0	0	0	0	0	0	0	0	0	1	-1	0	0	0	0	0	0	0	0	0	0	0	0	0	0	0	0	-1	0	0	0	0	0	0	0	0	0	0
TREHAL	0	1	0	0	0	0	0	0	0	0	0	0	0	0	0	0	0	0	0	0	0	0	0	0	0	0	0	0	0	0	0	0	0	0	0	0	0	-1	0	0
VAL	0	0	0	0	0	0	0	0	0	0	0	0	0	0	0	0	0	0	1	0	0	0	0	0	0	0	0	0	0	0	0	0	-40	0	0	0	0	0	0	0
XIL5P	0	0	0	0	0	0	0	0	0	0	0	0	0	0	0	0	0	0	0	0	0	1	-1	0	-1	0	0	0	0	0	0	0	0	0	0	0	0	0	0	0

## Sheet: Measure
	Metabolite	Consumption or production rate or fluxes (mM/h)
		Measured flux	Possibilistic representation
	GLC (1)	40.6 ± 22	a1= 0.069	µ2max= 11
	Consump.		b1= 0.069	x2max= 11
	O2 (34)	59.2 ± 5.9	a1= 0.25	µ2max= 2.95
	Consump.		b1= 0.25	x2max= 2.95
	NH3 (35)	64.8 ± 44	a1= 0.034	µ2max= 22
	Consump.		b1= 0.034	x2max= 22
	LYSE (37)	0.04 ± .01	a1= 0.28	µ2max= 2.7
	Production		b1= 0.28	x2max= 2.7
	TREHAL (38)	0.4 ± 2	a1= 150	µ2max= 0.005
	Production		b1= 150	x2max= 0.005
	Biomass (36)	21.9 ± 5.4	a1= 0.75	µ2max= 1
	Production		b1= 0.75	x2max= 1
	CO2 (39)	61.9 ± 6.2	a1= 0.24	µ2max= 3.1
	Production		b1= 0.24	x2max= 3.1

## Sheet: Ex1
	Flux	Max poss FD	Interval of 0.8		Interval of 0.5		Interval of 0.1			Measured fluxes
			min	max	min	max	min	max
	1	27.8512	24.8512	28.3512	21.8512	29.8512	20.3512	33.3512		Measured
	2	1.4	0.4	1.4	0.4	2.4	0.4	3.9
	3	22.7444	21.2444	22.7444	20.7444	23.2444	19.7444	24.7444
	4	21.6993	20.1993	21.6993	19.1993	22.1993	18.1993	24.1993
	5	42.6423	39.6423	43.1423	37.1423	44.6423	35.1423	49.1423
	6	38.9523	35.9523	39.4523	34.4523	40.4523	32.4523	43.9523
	7	4.3649	3.3649	6.8649	1.8649	7.8649	0.3649	8.3649
	8	0	0	0	0	0	0	0
	9	5.457	4.957	5.457	4.457	5.957	4.457	7.457
	10	27.3249	25.8249	27.3249	24.8249	28.3249	23.8249	29.3249
	11	19.1577	17.6577	19.6577	17.1577	20.1577	15.1577	21.6577
	12	16.5255	15.0255	17.5255	14.5255	18.0255	12.0255	19.0255
	13	15.6687	14.1687	16.6687	13.6687	17.1687	11.1687	18.1687
	14	16.5255	15.0255	17.5255	14.5255	18.0255	12.0255	19.0255
	15	0	0	0	0	0	0	0
	16	17.5806	15.5806	18.0806	14.0806	19.5806	13.5806	24.0806
	17	0.615	0.615	0.615	0.615	0.615	0.49	0.74
	18	1.3284	1.2034	1.3284	1.0784	1.4534	1.0784	1.8284
	19	0.984	0.859	0.984	0.859	1.109	0.859	1.359
	20	1.7902	0.2902	2.7902	0.2902	3.7902	0.2902	7.7902
	21	2.6631	2.1631	2.6631	1.6631	3.6631	1.6631	5.1631
	22	-0.8729	-1.3729	-0.3729	-1.8729	0.1271	-1.8729	2.1271
	23	-0.4365	-0.4365	-0.4365	-0.9365	0.0635	-0.9365	1.0635
	24	-0.4365	-0.4365	-0.4365	-0.9365	0.0635	-0.9365	1.0635
	25	-0.4365	-0.4365	-0.4365	-0.9365	0.0635	-0.9365	1.0635
	26	51.5091	48.5091	52.0091	47.0091	53.5091	44.5091	56.0091
	27	8.2628	7.7628	8.7628	7.2628	8.7628	6.2628	9.2628
	28	2.8248	2.8248	2.8248	2.3248	2.8248	2.3248	3.8248
	29	0.8568	0.8568	0.8568	0.7318	0.8568	0.7318	1.1068
	30	0.8568	0.8568	0.8568	0.7318	0.8568	0.7318	1.1068
	31	0.8568	0.8568	0.8568	0.7318	0.8568	0.7318	1.1068
	32	186.867	168.867	198.867	162.867	204.867	138.867	216.867
	33	0.0246	0.0221	0.0246	0.0221	0.0271	0.0196	0.0321
	34	59.7719	55.7719	60.2719	54.2719	62.2719	50.7719	65.2719		Measured
	35	18.1956	16.1956	18.6956	14.6956	20.1956	14.1956	25.1956		Measured
	36	24.6	21.6	25.6	20.6	27.6	19.1	34.1		Measured
	37	0.045	0.035	0.045	0.0325	0.0475	0.02	0.06		Measured
	38	1.4	0.4	1.4	0.4	2.4	0.4	3.9		Measured
	39	64.7	60.7	65.2	59.2	67.2	55.7	70.2		Measured
	40	139.587	130.587	139.587	127.587	142.587	118.587	151.587

## Sheet: Ex2
	Flux	Max poss FD	Interval of 0.8		Interval of 0.5		Interval of 0.1			Measured fluxes
			min	max	min	max	min	max
	1	27.8512	24.6012	28.3512	22.8512	29.8512	22.8512	32.8512		Measured
	2	1.4	0.15	1.65	0.15	2.4	0.15	4.15
	3	22.7444	21.2444	22.9944	20.7444	23.4944	19.4944	24.7444
	4	21.6993	19.6993	21.9493	18.9493	22.4493	18.1993	23.9493
	5	42.6423	38.1423	43.1423	37.6423	44.3923	37.6423	47.6423
	6	38.9523	34.9523	39.2023	33.9523	40.4523	33.9523	43.4523
	7	4.3649	3.1149	7.3649	1.6149	8.1149	0.1149	8.6149
	8	0	0	0	0	0	0	0
	9	5.457	4.707	5.457	4.707	5.957	4.207	7.207
	10	27.3249	25.3249	27.5749	24.8249	28.3249	23.3249	29.5749
	11	19.1577	17.6577	19.9077	16.9077	20.6577	15.4077	21.6577
	12	16.5255	15.0255	17.7755	14.2755	18.2755	12.2755	19.0255
	13	15.6687	14.1687	16.9187	13.4187	17.4187	11.1687	18.4187
	14	16.5255	15.0255	17.7755	14.2755	18.2755	12.2755	19.0255
	15	0	0	0	0	0	0	0
	16	17.5806	14.5806	18.0806	14.0806	19.5806	13.3306	22.5806
	17	0.615	0.5525	0.615	0.49	0.6775	0.49	0.8025
	18	1.3284	1.1409	1.3284	1.0784	1.4534	1.0159	1.7659
	19	0.984	0.859	0.984	0.7965	1.0465	0.7965	1.2965
	20	1.7902	0.0402	2.7902	0.0402	3.7902	0.0402	6.7902
	21	2.6631	1.9131	2.9131	1.6631	3.4131	1.6631	5.1631
	22	-0.8729	-1.6229	-0.3729	-1.8729	0.3771	-1.8729	1.8771
	23	-0.4365	-0.6865	-0.1865	-0.9365	0.0635	-0.9365	0.8135
	24	-0.4365	-0.6865	-0.1865	-0.9365	0.0635	-0.9365	0.8135
	25	-0.4365	-0.6865	-0.1865	-0.9365	0.0635	-0.9365	0.8135
	26	51.5091	48.2591	52.2591	46.7591	53.5091	46.5091	56.2591
	27	8.2628	7.5128	8.7628	7.2628	9.0128	6.2628	9.5128
	28	2.8248	2.3248	2.8248	2.3248	3.0748	2.3248	3.5748
	29	0.8568	0.7318	0.8568	0.7318	0.9193	0.6693	1.1068
	30	0.8568	0.7318	0.8568	0.7318	0.9193	0.7318	1.1068
	31	0.8568	0.7318	0.8568	0.7318	0.9193	0.6693	1.1068
	32	186.867	168.867	200.367	161.367	207.867	156.867	216.867
	33	0.0246	0.0209	0.0246	0.0196	0.0271	0.0196	0.0321
	34	59.7719	55.7719	60.7719	54.7719	62.2719	54.7719	64.7719		Measured
	35	18.1956	14.9456	18.6956	14.6956	20.1956	13.9456	23.1956
	36	24.6	20.35	25.35	19.6	27.35	19.6	29.6		Measured
	37	0.045	0.0337	0.0462	0.0312	0.0487	0.02	0.06		Measured
	38	1.4	0.15	1.65	0.15	2.4	0.15	4.15		Measured
	39	64.7	60.45	65.45	59.7	67.2	59.7	69.7		Measured
	40	139.587	127.587	141.087	124.587	144.087	118.587	150.087

## Sheet: Ex3_under
	Flux	Max poss FD	Interval of 0.8		Interval of 0.5		Interval of 0.1			Measured fluxes
			min	max	min	max	min	max
	1	31.8688	26.3688	34.3688	20.8688	34.8688	19.3688	38.3688		Measured
	2	0.1823	0.1823	4.1823	0.1823	4.1823	0.1823	4.6823
	3	10.5498	7.0498	23.0498	6.5498	23.5498	3.0498	25.5498
	4	22.2105	18.7105	23.7105	18.7105	24.2105	17.2105	26.2105
	5	50.0426	36.5426	54.0426	35.5426	55.0426	35.0426	60.0426
	6	46.7441	34.2441	50.2441	32.7441	51.7441	31.7441	56.7441
	7	0.5688	0.0688	6.0688	0.0688	8.5688	0.0688	9.5688
	8	0	0	0	0	0	0	0
	9	13.1629	4.6629	15.1629	4.6629	16.1629	4.6629	18.1629
	10	19.7805	16.7805	27.2805	16.2805	28.2805	14.2805	30.7805
	11	12.4799	10.9799	19.9799	10.4799	20.9799	9.4799	22.9799
	12	10.127	8.627	18.127	8.127	18.627	7.127	21.127
	13	1.0762	-1.9238	16.0762	-2.4238	16.0762	-4.4238	16.0762
	14	10.127	8.627	18.127	8.127	18.627	7.127	21.127
	15	0	0	0	0	0	0	0
	16	32.2851	17.2851	36.2851	17.2851	37.2851	17.2851	41.2851
	17	0.5497	0.4997	0.5997	0.4497	0.6497	0.2997	0.7997
	18	1.1875	1.0875	1.3375	0.9375	1.4375	0.6375	1.7375
	19	0.8796	0.7796	0.9796	0.6796	1.0796	0.4796	1.2796
	20	20.4927	5.4927	25.4927	5.4927	26.4927	5.4927	29.9927
	21	8.6781	1.6781	10.1781	1.6781	10.1781	1.1781	11.1781
	22	11.8147	-1.6853	15.3147	-1.6853	15.8147	-1.6853	18.3147
	23	5.9073	-0.5927	7.4073	-0.5927	7.9073	-0.5927	8.9073
	24	5.9073	-0.5927	7.4073	-0.5927	7.9073	-0.5927	8.9073
	25	5.9073	-0.5927	7.4073	-0.5927	7.9073	-0.5927	8.9073
	26	45.0385	40.5385	52.0385	39.5385	53.5385	36.0385	59.0385
	27	5.0635	4.5635	9.0635	4.0635	9.0635	3.5635	10.5635
	28	10.81	2.31	13.31	2.31	13.81	2.31	15.81
	29	9.0508	1.0508	12.0508	1.0508	12.0508	1.0508	14.0508
	30	9.0508	1.0508	12.0508	1.0508	12.0508	1.0508	14.0508
	31	9.0508	1.0508	12.0508	1.0508	12.0508	1.0508	14.0508
	32	144.006	124.006	199.006	119.006	209.006	99.0058	239.006
	33	0.022	0.0185	0.025	0.017	0.027	0.011	0.0325
	34	50.102	45.102	61.102	44.102	62.102	40.102	69.102
	35	32.8348	17.8348	36.8348	17.8348	37.8348	17.8348	41.8348
	36	21.9898	18.4898	24.9898	16.9898	26.9898	10.9898	32.4898		Measured
	37	8.3252	0.3252	11.3252	0.3252	11.8252	0.3252	14.3252
	38	0.1823	0.1823	4.1823	0.1823	4.1823	0.1823	4.6823
	39	62.7922	57.7922	65.2922	55.7922	67.2922	49.7922	73.7922		Measured
	40	137.013	127.013	142.013	122.013	147.013	112.013	157.013

## Sheet: Ex4_unc_mod
		CASE I: Reference							CASE II: PSS relaxed and NADP unbalanced							CASE III: PSS relaxed and all cofactors unbalanced
	Flux	Max poss FD	Int of 0.8		Int 0.5		Int 0.1		Max poss FD	Int of 0.8		Int 0.5		Int 0.1		Max poss FD	Int of 0.8		Int 0.5		Int 0.1		Measured
			min	max	min	max	min	max		min	max	min	max	min	max		min	max	min	max	min	max
	1	27.8512	24.8512	28.3512	21.3512	29.8512	20.3512	33.3512	27.8512	24.8512	28.3512	20.8512	29.8512	18.3512	33.8512	30.4617	26.4617	32.4617	19.4617	33.4617	0.4617	36.4617	Measured
	2	1.4	0.4	1.4	0.4	2.4	0.4	3.9	1.4	0.4	1.4	-0.1	2.4	-0.6	3.9	0.6718	0.6718	1.6718	-0.3282	1.6718	-0.3282	3.6718
	3	22.7444	21.2444	22.7444	20.7444	23.2444	19.7444	24.7444	20.8104	17.8104	24.8104	15.3104	25.8104	7.8104	28.8104	27.069	8.069	32.069	2.069	33.069	-2.931	35.069
	4	21.6993	19.6993	21.6993	19.1993	22.1993	18.1993	23.6993	21.0546	18.5546	22.5546	18.0546	23.5546	15.5546	25.5546	20.6305	16.6305	22.6305	14.6305	22.6305	13.6305	25.6305
	5	42.6423	38.1423	43.1423	37.1423	44.1423	35.1423	48.1423	41.9976	37.4976	43.9976	35.9976	45.4976	32.4976	49.9976	40.5209	34.5209	43.5209	33.5209	44.5209	29.5209	49.5209
	6	38.9523	34.9523	38.9523	33.9523	40.4523	32.4523	43.4523	38.3076	34.3076	39.8076	33.8076	41.3076	30.3076	44.8076	37.0776	32.0776	40.0776	31.0776	41.0776	28.0776	45.0776
	7	4.3649	3.3649	7.3649	1.8649	7.8649	0.3649	8.3649	3.7202	2.7202	7.7202	1.2202	8.2202	0.2202	9.7202	0.3321	0.3321	6.3321	0.3321	12.3321	0.3321	30.3321
	8	0	0	0	0	0	0	0	0	0	0	0	0	-1	1	0	0	0	0	0	-1	1
	9	5.457	4.957	5.457	4.957	5.957	4.957	6.957	5.457	4.457	5.457	3.957	5.957	2.957	6.957	5.09	4.09	5.09	4.09	5.09	3.09	7.09
	10	27.3249	25.3249	27.3249	24.8249	28.3249	23.3249	29.3249	26.6802	25.1802	28.1802	24.6802	28.1802	22.1802	29.6802	26.2318	23.2318	27.2318	22.2318	28.2318	19.2318	30.2318
	11	19.1577	17.6577	19.6577	17.1577	20.6577	15.6577	21.6577	18.513	17.513	20.013	17.013	20.513	14.513	22.013	18.6106	14.6106	19.6106	14.6106	20.6106	11.6106	22.6106
	12	16.5255	15.0255	17.5255	14.5255	18.0255	12.5255	19.0255	15.8808	14.8808	17.8808	14.3808	18.3808	11.8808	19.8808	16.1544	12.1544	18.1544	11.1544	18.1544	9.1544	21.1544
	13	15.6687	14.1687	16.6687	13.6687	17.1687	11.1687	18.1687	15.024	14.024	17.024	13.524	18.024	11.024	19.524	15.357	11.357	17.357	10.357	18.357	8.357	20.357
	14	16.5255	15.0255	17.5255	14.5255	18.0255	12.5255	19.0255	15.8808	14.8808	17.8808	14.3808	18.3808	11.8808	19.8808	16.1544	12.1544	18.1544	11.1544	18.1544	9.1544	21.1544
	15	0	0	0	0	0	0	0	0	0	0	0	0	-1	1	0	0	0	0	0	-1	1
	16	17.5806	14.5806	18.0806	14.0806	19.5806	13.5806	23.5806	17.5806	14.0806	18.0806	13.0806	19.5806	9.0806	23.5806	16.401	13.401	17.401	12.401	18.401	8.401	23.401
	17	0.615	0.615	0.615	0.49	0.615	0.49	0.74	0.615	0.615	0.615	0.615	0.615	0.115	1.615	0.5739	0.3739	0.6739	0.1739	0.8739	0.0739	1.6739
	18	1.3284	1.2034	1.3284	1.0784	1.4534	1.0784	1.7034	1.3284	1.3284	1.3284	0.8284	1.3284	0.3284	2.3284	1.2396	1.2396	1.2396	1.2396	1.2396	0.2396	2.2396
	19	0.984	0.859	0.984	0.859	0.984	0.859	1.234	0.984	0.984	0.984	0.984	0.984	0.484	1.984	0.9182	0.7182	1.0182	0.5182	1.3182	0.0182	2.1182
	20	1.7902	0.2902	2.7902	0.2902	3.7902	0.2902	7.2902	3.7243	0.2243	6.7243	0.2243	9.2243	0.2243	16.2243	1.5672	0.5672	14.5672	0.5672	17.5672	0.5672	22.5672
	21	2.6631	2.1631	2.6631	1.6631	3.1631	1.6631	5.1631	3.3078	1.8078	4.3078	1.8078	4.8078	1.3078	7.3078	2.4506	2.4506	6.4506	1.4506	7.4506	1.4506	9.4506
	22	-0.8729	-1.3729	-0.3729	-1.8729	0.1271	-1.8729	1.6271	0.4164	-2.0836	2.4164	-2.0836	3.9164	-2.5836	8.9164	-0.8835	-0.8835	-0.8835	-0.8835	9.1165	-0.8835	9.1165
	23	-0.4365	-0.4365	-0.4365	-0.9365	0.0635	-0.9365	0.5635	0.2082	-0.7918	1.2082	-0.7918	1.7082	-1.2918	4.2082	-0.4417	-0.4417	3.5583	-0.4417	4.5583	-0.4417	6.5583
	24	-0.4365	-0.4365	-0.4365	-0.9365	0.0635	-0.9365	0.5635	0.2082	-0.7918	1.2082	-0.7918	1.7082	-1.7918	4.2082	-0.4417	-0.4417	3.5583	-0.4417	4.5583	-1.4417	6.5583
	25	-0.4365	-0.4365	-0.4365	-0.9365	0.0635	-0.9365	0.5635	0.2082	-0.7918	1.2082	-0.7918	1.7082	-1.7918	4.2082	-0.4417	-0.4417	3.5583	-0.4417	4.5583	-1.4417	6.5583
	26	51.5091	48.5091	52.0091	47.0091	53.5091	44.5091	56.0091	50.2198	48.2198	53.2198	46.7198	53.7198	41.7198	56.2198	50.7312	46.7312	54.7312	44.7312	56.7312	39.7312	60.7312
	27	8.2628	7.7628	8.7628	7.2628	8.7628	6.2628	9.2628	7.9404	7.4404	8.9404	7.4404	8.9404	5.9404	9.9404	8.0772	6.0772	9.0772	6.0772	9.0772	5.0772	10.0772
	28	2.8248	2.3248	2.8248	2.3248	2.8248	2.3248	3.3248	2.8248	2.3248	2.8248	2.3248	2.8248	1.3248	3.8248	2.6338	2.6338	2.6338	2.6338	2.6338	1.6338	3.6338
	29	0.8568	0.7318	0.8568	0.7318	0.8568	0.7318	1.1068	0.8568	0.8568	0.8568	0.8568	0.8568	0.3568	1.8568	0.7974	0.5974	0.8974	0.3974	1.1974	0.0974	1.9974
	30	0.8568	0.7318	0.8568	0.7318	0.8568	0.7318	1.1068	0.8568	0.8568	0.8568	0.8568	0.8568	0.3568	1.8568	0.7974	0.5974	0.8974	0.3974	1.1974	0.0974	1.9974
	31	0.8568	0.7318	0.8568	0.7318	0.8568	0.7318	1.1068	0.8568	0.8568	0.8568	0.8568	0.8568	0.3568	1.8568	0.7974	0.5974	0.8974	0.3974	1.1974	0.0974	1.9974
	32	186.867	168.867	198.867	162.867	207.867	141.867	216.867	179.775	167.775	200.775	161.775	209.775	134.775	224.775	183.75	165.75	207.75	159.75	213.75	135.75	243.75
	33	0.0246	0.0221	0.0246	0.0196	0.0271	0.0196	0.0321	0.0246	0.0196	0.0246	0.0196	0.0271	0.0146	0.0321	0.023	0.023	0.023	0.018	0.023	0.013	0.028
	34	59.7719	55.7719	60.7719	54.2719	62.2719	50.7719	65.7719	58.1602	55.6602	61.6602	53.6602	62.6602	47.6602	65.6602	58.8084	55.8084	62.8084	53.8084	64.8084	47.8084	69.8084
	35	18.1956	15.1956	18.6956	14.6956	20.1956	14.1956	24.1956	18.1956	14.1956	18.6956	13.1956	20.1956	9.6956	24.1956	16.9749	13.9749	17.9749	12.9749	19.9749	8.9749	23.9749
	36	24.6	20.6	25.1	19.6	27.1	18.6	33.1	24.6	19.6	25.1	18.1	27.1	13.1	33.1	22.9553	18.9553	24.9553	16.9553	26.9553	11.9553	31.9553	Measured
	37	0.045	0.035	0.045	0.0325	0.0475	0.02	0.06	0.045	0.035	0.045	0.0325	0.0475	0.02	0.06	0.0399	0.0349	0.0449	0.0349	0.0449	0.0199	0.0599
	38	1.4	0.4	1.4	0.4	2.4	0.4	3.9	1.4	0.4	1.4	0.4	2.4	0.4	3.9	0.6718	0.6718	1.6718	0.6718	1.6718	0.6718	3.6718
	39	64.7	60.7	65.2	58.7	67.2	55.7	70.2	64.7	58.7	65.2	57.7	67.7	54.2	74.2	62.4721	58.4721	65.4721	56.4721	67.4721	50.4721	73.4721	Measured
	40	139.587	127.587	139.587	124.587	142.587	118.587	148.587	135.075	123.075	144.075	117.075	150.075	99.0745	159.075	135.681	117.681	147.681	111.681	147.681	99.6814	159.681
