# Supplementary material for: A possibilistic framework for constraint-based metabolic flux analysis
Source: BMC Syst Biol. 2009 Jul 31;3:79. doi: 10.1186/1752-0509-3-79 (PMC2736929; doi:10.1186/1752-0509-3-79)
Supplement: Additional file 2 — Code for solving a simple example. Simple MATLAB script solving example 1; it computes the maximum possibility flux vector and the marginal possibility distribution for v6. Format: Matlab Script (m). Further details are given in [file 1752-0509-3-79-S2.m]

% Code for example 1 

% Further info in http://science.ensilicio.com/PMFA/PMFA.html
%
% A possibilistic framework for constraint-based metabolic ﬂux analysis 
% Francisco Llaneras, Antonio Sala and Jesús Picó (Under review, 2009)
% Email: frallaes@doctor.upv.es
%
% Note: Uses YALMIP open-source toolbox http://control.ee.ethz.ch/~joloef/yalmip.php )


N=[-1 1 0 -1 0 0;1 0 1 0 -1 0;0 -1 -1 0 0 1];
v=sdpvar(6,1);e1=sdpvar(4,1);m1=sdpvar(4,1);
meas=[9,30,10,31]';vm=[v(2),v(3),v(4),v(5)]';
beta=[2,0.15,0.15,0.5];alpha=beta;

F=[N*v==0, v([1 2 3 5 6])>=0, e1>=0, m1>=0, meas==vm+e1-m1];
J=alpha*e1+beta*m1;
solvesdp(F,J); maxpossib=exp(-double(J));

lowestpossib=0.0001;
cuts=logspace(log10(lowestpossib),log10(maxpossib),12);
minv6=[];maxv6=[];
for gamma=cuts
    F1=[F,J<=-log(gamma)];
    solvesdp(F1,-v(6));
    maxv6=[maxv6 [double(v(6));gamma]];
    solvesdp(F1,v(6));
    minv6=[minv6 [double(v(6));gamma]];
end
gr=[minv6 fliplr(maxv6)];

plot(gr(1,:),gr(2,:))
title('Possibility distribution for flux v6');
 
